# Supplementary material for: Pregnancy Outcomes in a Cohort of Patients with Inflammatory Bowel Disease: Data from a Multidisciplinary Clinic in a Tertiary Center
Source: J Clin Med. 2023 Jun 18;12(12):4120. doi: 10.3390/jcm12124120 (PMC10299482; doi:10.3390/jcm12124120)
Supplement: Supplementary file 1 [file jcm-12-04120-s001.zip]

Archive with 1 entries (1 files):
- jcm-2398232-supplementary.pdf
